# Supplementary material for: Exploring the Effect of Functional Diets Containing Phytobiotic Compounds in Whiteleg Shrimp Health: Resistance to Acute Hepatopancreatic Necrotic Disease Caused by Vibrio parahaemolyticus
Source: Animals (Basel). 2023 Apr 15;13(8):1354. doi: 10.3390/ani13081354 (PMC10135097; doi:10.3390/ani13081354)
Supplement: Supplementary file 1 [file animals-13-01354-s001.zip]

Archive with 1 entries (1 files):
- animals-2319543-supplementary.pdf
